# Supplementary material for: Mesenchymal Stem Cells Reduce the Extracellular Mitochondrial DNA-Mediated TLR9 Activation in Neonatal Hyperoxia-Induced Lung Injury
Source: Biomedicines. 2024 Mar 19;12(3):686. doi: 10.3390/biomedicines12030686 (PMC10968483; doi:10.3390/biomedicines12030686)
Supplement: Supplementary file 1 [file biomedicines-12-00686-s001.zip]

Archive with 1 entries (1 files):
- biomedicines-2681835-supplementary.pdf
